# Supplementary material for: Trait divergence and habitat specialization in tropical floodplain forests trees
Source: PLoS One. 2019 Feb 15;14(2):e0212232. doi: 10.1371/journal.pone.0212232 (PMC6377113; doi:10.1371/journal.pone.0212232)
Supplement: S1 Table — The columns indicate the phylogenetic level (genus and family) and the species belonging to each genus/ family in white-water and black-water forests. (XLSX) [file pone.0212232.s001.xlsx]

## Sheet: Sheet1
Phylogenetic level	Species
Genus	White-water forest	black-water forest
Eschweilera (Lecythidaceae)	Eschweilera albiflora	Eschweilera albiflora
	Eschweilera ovalifolia	Eschweilera parviflora
	Eschweilera parviflora	Eschweilera tessmannii
Guatteria (Annonaceae)	Guatteria inundata	Guatteria guianensis
	Guatteria sp.
Licania (Chrysobalanaceae)	Licania apetala	Licania apetala
	Licania heteromorpha	Licania heteromorpha
	Licania micranta	Licania macrophylla
		Licania hypoleuca
		Licania longistyla
Mouriri (Melastomataceae)	Mouriri guianensis	Mouriri brevipes
	Mouriri sp. A	Mouriri sp. B
Ocotea (Lauraceae)	Ocotea matogrossensis	Ocotea aciphylla
	Ocotea cymbarum	Ocotea adenotrachelium
	Ocotea sp.
Pouteria (Sapotaceae)	Pouteria elegans	Pouteria pachyphylla
	Pouteria glomerata
Zygia (Fabaceae)	Zygia ampla	Zygia cataractae
	Zygia cataractae
	Zygia latifolia
	Zygia sp.
Family
Annonaceae	Duguetia spixiana	Guatteria guianensis
	Guatteria inundata
	Oxandra riedeliana
	Unonopsis guaterioides
	Xylopia sp.
Apocynaceae	Aspidosperma guianensis	Aspidosperma excelsum
	Aspidosperma rigidum	Himatanthus articulatus
	Malouetia sp.
	Malouetia tamaquarina
Chrysobalanaceae	Couepia paraensis	Gaulettia parillo
	Licania apetala	Licania apetala
	Licania heteromorpha	Licania gracilipes
	Licania micranta	Licania heteromorpha
	Parinari excelsa	Licania macrophylla
Euphorbiaceae	Alchornea shomburkiana	Alchornea discolor
	Hevea spruceana	Hevea benthamiana
	Hura crepitans	Mabea nitida
	Mabea nitida	Maprounea guianensis
	Piranhea trifoliolata
Fabaceae	Acosmium nitens	Campsiandra comosa
	Campsiandra comosa	Eperua duckeana
	Inga splendens	Macrolobium angustifolium
	Swartzia laurifolia	Swartzia polyphylla
	Zygia cataractae	Zygia cataractae
Lauraceae	Ocotea cymbarum	Ocotea aciphylla
		Ocotea adenotrachelium
Lecythidaceae	Couroupita guianensis	Couratari tenuicarpa
	Eschweilera albiflora	Eschweilera albiflora
	Eschweilera parviflora	Eschweilera parvifolia
	Gustavia augusta	Lecythis lurida
	Lechytis lurida
Malvaceae	Apeiba echinata	Mollia lepidota
	Ceiba pentandra
	Luehea cymulosa
	Pseudobombax munguba
	Theobroma cacao
Melastomataceae	Mouriri grandifolia	Miconia argyrophylla
	Mouriri guianensis	Mouriri brevipes
	Mouriri sp. A	Mouriri sp. B
Moraceae	Batocarpus amazonicus	Brosimum guianense
	Ficus maxima	Brosimum sp.
	Maquira coriacea	Ficus maxima
	Sorocea duckei
Myrtaceae	Calypthrantes multiflora	Blepharocalyx eggersii
	Calyptranthes sp.	Calyptranthes forsteri
	Eugenia inundata	Eugenia sp. B
	Eugenia sp. A	Myrcia amazonica
		Plinia sp.
Sapotaceae	Chrysophyllum argentum	Elaeoluma schomburgkiana
	Micropholis egensis	Manilkara bidentata
	Micropholis guianensis	Micropholis melinoniana
	Pouteria elegans	Pouteria pachyphylla
	Pouteria glomerata
