# Supplementary material for: Trait divergence and habitat specialization in tropical floodplain forests trees
Source: PLoS One. 2019 Feb 15;14(2):e0212232. doi: 10.1371/journal.pone.0212232 (PMC6377113; doi:10.1371/journal.pone.0212232)
Supplement: S2 Table — The columns indicate forest type, family, genera, species and functional trait values: leaf area (cm2), specific leaf area (cm2.g-1), leaf dry matter content (g.g-1), chlorophyll content (SPAD units), leaf nitrogen (g.kg-1), leaf phosphorus (g.kg-1), leaf potassium (g.kg-1), leaf calcium (g.kg-1), branch wood density (g.cm-3), lenticel density (count in 10 cm-2), and the Height:diameter ratio (m.cm-1). (XLSX) [file pone.0212232.s002.xlsx]

## Sheet: Sheet1
Forest type	Family	Genera	Species	Leaf area (cm²)	Specific leaf area (cm².g-1)	Leaf dry matter content (g.g-1)	Chlorophyll content (SPAD units)	Leag nitrogen (g.kg-1)	Leaf phosphorus (g.kg-1)	Leaf potassium (g.kg-1)	Leaf calcium (g.kg-1)	Branch wood density (g.cm-3)	Lenticel density (count in 10 cm²)	Height:diameter ratio (m.cm-1)
Black-water	Annonaceae	Guatteria	Guatteria guianensis	63.08	56.94	2.03	56.4	13.69	0.68	4.89	4.92	0.66	4.5	2.18
				94.48	58.85	1.98	58.5	13.3	0.66	3.09	5.1	0.64	1.82	1.43
				58.06	73.57	2.27	48	12.12	0.63	4.82	5.76	0.6	4	1.11
				99.29	69.02	2.1	51	12.57	1.56	2.67	7.86	0.65	3.6	1.51
				95.2	73.69	1.89	48.5	12.15	0.4	4	6.57	0.62	1.01	1.37
	Chrysobalanaceae	Licania	Licania apetala	20.26	87.55	1.64	55.2	15.43	0.5	3.2	1.19	0.81	4	1.23
			Licania heteromorpha	76.72	70.71	1.92	59.5	15.2	0.53	3.09	0.62	0.67	4	1.12
			Licania macrophylla	22.67	42.61	1.79	54.2	13.5	0.69	3.14	0.14	0.79	0	1.71
			Licania hypoleuca	47.7	141.45	2.08	38.3	14.14	0.84	8.27	1.34	0.82	4	1.31
			Licania longistyla	71.47	93.77	1.83	55.8	16.63	0.52	1.97	2.62	0.84	1.29	1.83
	Fabaceae	Zygia	Zygia cataractae	31.26	127.05	1.64	53.4	23.04	0.76	2.67	2	0.78	3	1.19
				42.26	135.29	1.6	59.8	24.14	0.82	3.24	1.4	0.88	5	1.68
				50.65	108.03	1.66	62.8	22.48	0.42	4.1	7.92	0.8	0.7	1.69
				39.76	102.42	1.58	58.4	17.44	0.63	2.52	4.11	0.84	4	1.6
				37	117.24	1.53	54.2	19.8	0.61	2.44	3.52	0.93	4	2.26
	Lauraceae	Ocotea	Ocotea aciphylla	37.91	67.77	1.73	47	13.41	0.57	2.54	1.34	0.66	1.25	1.23
				53.28	61.88	1.45	56.7	12.15	0.43	1.85	2.03	0.62	1.46	0.98
				66.82	69.96	1.49	41.8	11.42	0.43	2.02	1.47	0.61	1.24	0.9
			Ocotea adenotrachelium	37.51	57.77	1.57	58.3	12.01	0.51	1.97	0.62	0.66	0	2.16
				63.04	158.71	2.14	51.3	20.16	0.66	5.43	1.97	0.58	1.14	1.39
	Lecythidaceae	Eschweilera	Eschweilera albiflora	41.6	75.72	2.49	57.2	18.62	0.45	2.39	1.26	0.74	1.7	1.52
				49.58	91.81	1.98	60.1	13.24	0.52	2.94	6.18	0.6	11.2	1.06
			Eschweilera parviflora	30.4	72.11	1.71	54.1	19.71	0.83	2.02	0.64	0.63	2.6	2.37
				19.73	72.95	1.77	50.9	15.48	0.56	3.97	2.08	0.75	4	1.53
			Eschweilera tessmannii	53.11	91.44	2.01	63.6	18.2	0.71	4.59	1.68	0.73	2.48	1.06
	Melastomataceae	Mouriri	Mouriri brevipes	32.69	68.19	1.82	51.3	15.51	0.44	6.84	1.83	0.93	1.06	2.28
				24.17	60.28	1.55	56.2	14.36	0.37	4.96	1.48	0.92	1.2	1.39
				38.72	70.13	1.91	51.9	15.71	0.45	6.08	1.02	0.99	5	1.15
			Mouriri sp. B	28.28	64.45	1.91	63.1	21.81	0.6	6.06	0.55	0.91	1.25	1.93
				31.16	67.76	1.89	56.4	22.01	0.6	5.11	0.57	0.92	1.3	1.46
	Sapotaceae	Pouteria	Pouteria pachyphylla	49.44	77.55	1.67	57.1	14.78	0.43	3.97	0.93	0.76	2.11	1.22
				27.26	76.23	1.69	49.2	15.37	0.47	3.64	0.95	0.77	2.24	1.66
				28.28	69.31	1.78	50	12.26	0.41	6.07	1.42	0.84	1.83	1.69
				33.83	66.75	1.71	53.6	11.28	0.34	5.43	1.31	0.74	1.7	1.43
				38.87	80.65	1.62	49.9	12.21	0.53	5	0.66	0.82	1.3	1.6
White_water	Annonaceae	Guatteria	Guatteria inundata	97.52	196.61	0.64	52.2	13.8	1.07	13.2	9.64	0.38	1.08	0.71
				104.21	124.02	1.1	61.7	20.92	4.87	14.4	4.85	0.41	0.87	0.77
				139.81	124.78	0.86	68	19.1	1.2	4.18	4.09	0.47	0.66	0.78
			Guatteria sp.	49.58	108.59	0.55	60.4	24.25	1.28	8.8	1.78	0.49	10	0.93
				82.78	144.32	0.65	60.9	20.86	1.31	8	2.58	0.39	3.6	0.77
	Chrysobalanaceae	Licania	Licania apetala	18.56	113.19	0.11	41.3	16.66	1.38	5.23	1.09	0.56	0	0.36
				26.33	172.51	0.11	53.2	19.15	1.24	15.6	10.18	0.59	1.53	0.32
			Licania heteromorpha	54.19	102.52	0.16	40.5	13.5	1.19	10.8	11.96	0.71	3	0.63
				68.69	134.21	0.74	42.2	13.24	1.69	11.2	5.45	0.6	2.37	1.05
			Licania micranta	67.37	115.2	0.55	49.6	15.04	0.79	8.4	9.14	0.73	1.84	1.17
	Fabaceae	Zygia	Zygia ampla	23.47	135.01	0.16	45	51.24	1.54	10	4.39	0.75	2.3	0.77
			Zygia cataractae	25.67	120.84	0.1	47.6	21.45	2.3	9.2	2.42	0.78	1.54	0.86
			Zygia latifolia	86.63	148.08	0.54	56.6	12.68	1.46	12.8	4.02	0.63	1.5	0.66
				61.41	153.23	0.32	49	25.37	2.25	18	6.21	0.68	0.42	0.77
			Zygia sp.	18.15	120.54	0.15	56.1	23.27	1.07	6.8	7.63	0.69	2	0.54
	Lauraceae	Ocotea	Ocotea matogrossensis	75.46	74.68	0.86	73.2	16.52	1.58	4.24	3.88	0.43	0.63	0.58
			Ocotea cymbarum	169.32	116.7	1.43	51.9	16.21	1.82	13.6	1.26	0.57	0.9	0.81
				117.71	134.22	0.91	55.2	20.83	1.7	13.6	0.63	0.58	0.84	0.77
				119.68	121.13	1.02	55.7	20.19	2.15	16.4	0.6	0.53	1.08	0.84
			Ocotea sp.	146.12	126.54	1.11	47.3	21.25	1.72	14	0.88	0.54	0.56	0.73
	Lecythidaceae	Eschweilera	Eschweilera albiflora	31.17	150.6	0.3	55.3	18.65	3.25	15.2	6.58	0.6	2.05	0.52
				30.93	141.21	0.27	43.4	30.24	6.21	19.2	3.81	0.58	6.16	0.65
			Eschweilera ovalifolia	37.15	101.84	0.45	50.3	18.48	1.56	13.6	13.02	0.55	0.45	0.5
				42.75	101.22	0.47	54.4	19.24	1.18	11.6	9.05	0.53	2.42	0.81
			Eschweilera parviflora	46.6	88.7	0.5	53.4	19.88	1.58	13.2	3.85	0.69	2.21	0.63
	Melastomataceae	Mouriri	Mouriri guianensis	98.96	87.84	1.68	60.7	13.78	0.84	12.4	11.47	0.64	0.8	0.5
				25.15	107.39	0.21	58.8	20.19	1.66	10.4	2.95	0.84	0	0.65
				149.63	99.49	2.57	58.8	16.6	1.41	8.85	6.56	0.7	1.32	0.62
				32.95	91.94	0.64	60.2	14.36	0.72	12.4	6.25	0.72	0.75	0.79
			Mouriri sp. A	30.33	94.48	0.63	58.3	18.03	1.56	10.8	4.9	0.68	0.59	1.08
	Sapotaceae	Pouteria	Pouteria elegans	50.9	69.03	0.54	69	35.14	3.12	20.8	2.29	0.77	2.81	0.92
				26	72.22	0.26	59	33.6	3.3	21.2	6.18	0.65	2.45	0.7
				39.76	68.33	0.44	58.2	17.14	0.84	7.6	12.75	0.59	1.41	0.98
				49.03	66.55	0.53	63	13.3	0.88	7.2	3.58	0.66	0.89	0.87
			Pouteria glomerata	165.79	93.74	1.36	59.1	15.01	2.07	9.6	3.31	0.54	4.32	0.87
