# Supplementary material for: Trait divergence and habitat specialization in tropical floodplain forests trees
Source: PLoS One. 2019 Feb 15;14(2):e0212232. doi: 10.1371/journal.pone.0212232 (PMC6377113; doi:10.1371/journal.pone.0212232)
Supplement: S3 Table — The columns indicate forest type, family, genera, species and functional trait values: leaf area (cm2), specific leaf area (cm2.g-1), leaf dry matter content (g.g-1), chlorophyll content (SPAD units), leaf nitrogen (g.kg-1), leaf phosphorus (g.kg-1), leaf potassium (g.kg-1), leaf calcium (g.kg-1), branch wood density (g.cm-3), lenticel density (count in 10 cm-2), and the Height:diameter ratio (m.cm-1). (XLSX) [file pone.0212232.s003.xlsx]

## Sheet: Sheet1
Forest type	Family	Genera	Species	Leaf area (cm²)	Specific leaf area (cm².g-1)	Leaf dry matter content (g.g-1)	Chlorophyll content (SPAD units)	Leag nitrogen (g.kg-1)	Leaf phosphorus (g.kg-1)	Leaf potassium (g.kg-1)	Leaf calcium (g.kg-1)	Branch wood density (g.cm-3)	Lenticel density (count in 10 cm²)	Height:diameter ratio (m.cm-1)
Black-water	Annonaceae	Guatteria	Guatteria guianensis	63.08	56.94	2.03	56.4	13.69	0.68	4.89	4.92	0.66	4.5	2.18
				94.48	58.85	1.98	58.5	13.3	0.66	3.09	5.1	0.64	1.82	1.43
				58.06	73.57	2.27	48	12.12	0.63	4.82	5.76	0.6	4	1.11
				99.29	69.02	2.1	51	12.57	1.56	2.67	7.86	0.65	3.6	1.51
				95.2	73.69	1.89	48.5	12.15	0.4	4	6.57	0.62	1.01	1.37
	Apocynaceae	Aspidosperma	Aspidosperma excelsum	25.87	95.61	2.04	59.7	13.55	0.42	5.97	6.83	0.85	9	3
				38.72	80.23	2.02	63.5	15.85	0.69	4.7	2.97	0.82	4	2.46
				30.22	76.43	1.87	52.1	13.89	0.59	5.67	3.42	0.82	4	1.83
				38.72	80.23	2.02	63.5	15.85	0.69	4.7	2.97	0.82	4	2.46
		Himatanthus	Himatanthus articulatus	103.25	180.94	3.44	51.7	26.01	1.22	5.08	3.08	0.48	4.5	3.54
	Chrysobalanaceae	Gaulettia	Gaulettia parillo	17.79	120.87	1.72	35.9	10.19	0.53	5.25	1.11	0.84	0	1.48
		Licania	Licania apetala	20.26	87.55	1.64	55.2	15.43	0.5	3.2	1.19	0.81	4	1.23
			Licania gracilipes	12.26	126.68	1.6	53.3	14.64	0.26	3.16	1.57	0.92	4	2.69
			Licania heteromorpha	48.62	79.88	1.79	48.5	10.67	0.57	2.19	0.86	0.83	7	0.87
			Licania macrophylla	25.3	94.54	1.98	50.2	15.88	1.36	3.78	0.34	0.78	1.9	1.82
	Euphorbiaceae	Alchornea	Alchornea discolor	66.82	86.11	1.8	45.3	13.38	0.71	2.23	3.14	0.74	3.84	1.37
		Hevea	Hevea benthamiana	85.96	124.61	2.06	59.2	14.34	0.4	3.2	1.23	0.56	1.48	1.11
		Mabea	Mabea nitida	64.14	99.63	1.92	52.7	18.4	0.67	3.74	2.23	0.65	0	1.17
				37.5	76.58	1.7	59.5	9.63	0.38	3.81	1.23	0.87	6	1.73
		Maprounea	Maprounea guianensis	7.42	78.75	1.54	53	10.58	0.44	1.19	2.24	0.69	4	1.42
	Fabaceae	Campsiandra	Campsiandra comosa	50.29	128.68	1.95	45.1	18.68	0.65	3.72	1.07	0.75	8	2.14
		Eperua	Eperua duckeana	52.45	67.95	1.73	56.3	14.42	0.66	6.1	1.06	0.78	1.63	1.38
		Macrolobium	Macrolobium angustifolium	10.35	99.11	1.87	65.1	18.12	0.86	4.04	3.67	0.7	6	1.88
		Swartzia	Swartzia polyphylla	51.44	73.53	2.21	63.8	25.68	1.87	4.99	1.68	0.57	5	3.66
		Zygia	Zygia cataractae	28.11	93.01	1.44	55.4	21.42	0.71	1.6	2.38	0.76	2.5	2.53
	Lauraceae	Ocotea	Ocotea aciphylla	52.99	89.3	1.83	54.4	14.31	0.56	2.99	1.38	0.59	0.56	1.26528
				37.91	67.77	1.73	47	13.41	0.57	2.54	1.34	0.66	1.25	1.22983
			Ocotea adenotrachelium	37.86	72.8	1.76	52.5	13.89	0.57	4.99	1.81	0.55	2.4	1.72342
				31.76	66.19	1.78	54.6	14.56	0.66	4.93	0.4	0.53	0	1.74091
				30.81	66.69	1.69	50.9	14.34	0.62	4.07	0.74	0.56	1.93	1.33053
	Lecythidaceae	Couratari	Couratari tenuicarpa	43.39	114.25	2.12	58.8	17.56	0.48	5.27	5.16	0.63	2.36	2.3
				38.92	59.84	2.1	67.9	19.01	0.77	5.01	2.21	0.58	2	1.06
		Eschweilera	Eschweilera albiflora	42.13	90.33	1.79	50.1	16.24	0.75	1.64	0.66	0.69	1.5	2.65
			Eschweilera parvifolia	47.16	79.88	1.82	52.1	17.39	0.51	3.26	1.62	0.74	2.82	1.5
		Lecythis	Lecythis lurida	109.65	60.7	1.49	66.4	16.8	0.54	1.52	0.32	0.73	5	3.07
	Malvaceae	Mollia	Mollia lepidota	50.61	113.17	1.99	46.1	17.39	0.5	4.67	5.45	0.59	1.1	0.94
				35.03	91.46	2	56.1	17.28	0.62	3.27	5.09	0.57	5	0.85
				66.42	91.97	1.62	46.2	14.73	0.63	3.38	5.76	0.65	3.79	0.77
				68.68	191.41	2.09	46.2	19.88	0.75	6.56	2.6	0.52	4.2	1.15
				78.41	139.82	1.82	44.2	18.17	0.81	5.2	7.7	0	3	4.71
	Melastomataceae	Miconia	Miconia argyrophylla	68.22	87.35	1.73	63.2	16.86	0.42	2.14	1.55	1.04	1.8	1.25
		Mouriri	Mouriri brevipes	32.69	68.19	1.82	51.3	15.51	0.44	6.84	1.83	0.93	1.06	2.28
				24.17	60.28	1.55	56.2	14.36	0.37	4.96	1.48	0.92	1.2	1.39
			Mouriri sp. B	30.45	62.7	1.75	48.8	17.64	0.43	4.38	1.14	0.91	4	1.46
				70.99	46.77	1.57	65.7	16.8	0.46	2.37	0.84	0.91	0	1.25
	Moraceae	Brosimum	Brosimum guianense	27.7	116.89	1.81	55.9	25.37	0.89	4.06	3.19	0.7	5	2.92
				18.44	131.55	1.61	58.1	20.33	0.79	2.12	6.59	0.81	5	1.96
				24.55	99.22	1.48	59.7	17.08	0.62	4.09	7.24	0.71	4	1.87
			Brosimum sp.	25.77	77.42	1.88	47.5	20.64	1.03	4.75	0.68	0.65	7	2.18
		Ficus	Ficus maxima	101.77	179.04	1.11	41	20.1	3.93	32.4	12.76	0.46	2.78	0.41
	Myrtaceae	Blepharocalyx	Blepharocalyx eggersii	6.96	94.53	1.92	56.2	12.07	0.15	1.58	0.47	0.69	4	1.53
		Calyptranthes	Calyptranthes forsteri	19.08	116.21	1.81	62	13.66	0.41	3.45	2.33	0.9	3.6	3.89
		Eugenia	Eugenia sp. B	20.42	95.59	1.83	53.8	11.31	0.5	1.99	1.13	0.84	4	1.46
		Myrcia	Myrcia amazonica	23.3	96.27	1.61	49.2	11.23	0.46	0.7	1	0.84	10	1.81
		Plinia	Plinia sp.	68.43	98.32	1.64	53.7	14.11	0.5	3.7	2.02	0.76	4.2	1.91
	Sapotaceae	Elaeoluma	Elaeoluma schomburgkiana	14.23	82.43	1.89	61.7	11.28	0.38	2.13	1.77	0.73	2.43	1.52
		Manilkara	Manilkara bidentata	34.12	87.97	2.16	44.5	13.89	0.62	11.02	1.86	0.72	1.4	1.61
		Micropholis	Micropholis melinoniana	41.55	70.64	1.49	55	11.12	0.35	0.44	2.03	0.91	1.62	1.66
		Pouteria	Pouteria pachyphylla	27.26	76.23	1.69	49.2	15.37	0.47	3.64	0.95	0.77	2.24	1.66
				25.07	61.76	1.64	41.7	11.82	0.41	4.87	1.05	0.76	1.06	2.03
White_water	Annonaceae	Duguetia	Duguetia spixiana	49.14	128.1	0.37	60.6	22.85	1.69	12	5.19	0.65	0	0.6
		Guatteria	Guatteria inundata	97.52	196.61	0.64	52.2	13.8	1.07	13.2	9.64	0.38	1.08	0.71
		Oxandra	Oxandra riedeliana	36.45	131.38	0.36	67.8	21.78	1.55	13.2	10.57	0.48	2	0.68
		Unonopsis	Unonopsis guaterioides	49.2	107.15	0.35	58.4	15.99	2.07	6.8	6.56	0.5	0.76	0.55
		Xylopia	Xylopia sp.	12.19	153.5	0.06	57.1	22.46	1.45	10.8	2.99	0.43	2.99	1.07
	Apocynaceae	Aspidosperma	Aspidosperma guianensis	44.72	129.63	0.48	55	23.18	2.21	16.4	4.73	0.67	5	0.7
			Aspidosperma rigidum	28.11	131.09	0.28	54.8	18.56	0.88	10	3.47	0.52	0.68	0.8
		Malouetia	Malouetia sp.	61.39	134.22	0.7	62.9	20.22	1.61	18.4	7.39	0.49	0.58	0.48
			Malouetia tamaquarina	86.72	119.02	1.19	56.2	20.1	1.44	15.6	2.22	0.51	2.69	0.52
				62.03	170.69	0.8	45.5	15.9	1.86	8	14.81	0.46	3.5	0.69
	Chrysobalanaceae	Couepia	Couepia paraensis	113.32	130.68	0.73	44.2	13.78	0.91	12.4	2.27	0.59	3	0.49
		Licania	Licania apetala	33.28	132.59	0.3	41.7	16.32	1.19	6.08	1.72	0.61	0.17	0.61
			Licania heteromorpha	54.19	102.52	0.16	40.5	13.5	1.19	10.8	11.96	0.71	3	0.63
			Licania micranta	67.37	115.2	0.55	49.6	15.04	0.79	8.4	9.14	0.73	1.84	1.17
		Parinari	Parinari excelsa	20.83	125.33	0.08	56	14.98	0.91	6.4	14.38	0.57	1.9	0.56
	Euphorbiaceae	Alchornea	Alchornea shomburkiana	139.09	195.79	0.93	58.6	31.33	2.18	5.13	5.33	0.44	0.07	0.48
		Hevea	Hevea spruceana	157.59	144.58	1.39	47.6	17.58	2.12	11.52	4.5	0.34	1.18	0.64
		Hura	Hura crepitans	223.56	387.05	1.18	46.4	25	4.14	9.24	4.69	0.49	1.09	0.38
		Mabea	Mabea nitida	34.36	112.28	0.29	49.9	22.37	2.32	7.6	10.28	0.58	3	0.65
		Piranhea	Piranhea trifoliolata	17.97	106.95	0.05	41.7	32.03	5.31	22.4	12.25	0.67	2.23	0.52
	Fabaceae	Acosmium	Acosmium nitens	16.15	173.29	0.12	45.3	28.5	1.76	17.2	3.62	0.63	3.8	0.79
		Campsiandra	Campsiandra comosa	40.22	298.34	0.58	45.9	12.74	0.82	8.8	4.47	0.44	0.78	0.97
		Inga	Inga splendens	72.05	132.79	0.78	53.9	7.73	1.46	14.1	3.64	0.56	1.5	0.78
		Swartzia	Swartzia laurifolia	49.64	161.89	0.41	51.4	24.61	1.46	6.6	2.76	0.57	0.74	0.79
		Zygia	Zygia cataractae	25.67	120.84	0.1	47.6	21.45	2.3	9.2	2.42	0.78	1.54	0.86
	Lauraceae	Ocotea	Ocotea cymbarum	31.15	150.65	0.21	49.5	25.26	1.27	6.76	1.31	0.63	0.43	0.88
				29.85	146.89	0.21	51.1	20.13	1.57	5.52	2.79	0.67	0.96	0.6
				169.32	116.7	1.43	51.9	16.21	1.82	13.6	1.26	0.57	0.9	0.81
				117.71	134.22	0.91	55.2	20.83	1.7	13.6	0.63	0.58	0.84	0.77
				119.68	121.13	1.02	55.7	20.19	2.15	16.4	0.6	0.53	1.08	0.84
	Lecythidaceae	Couroupita	Couroupita guianensis	81.79	149.97	1.29	38.7	18.09	1.25	8.8	1.82	0.39	1.03	0.62
		Eschweilera	Eschweilera albiflora	31.17	150.6	0.3	55.3	18.65	3.25	15.2	6.58	0.6	2.05	0.52
			Eschweilera parviflora	46.6	88.7	0.5	53.4	19.88	1.58	13.2	3.85	0.69	2.21	0.63
		Gustavia	Gustavia augusta	102.44	114.17	1	68.2	26.63	2.55	10.8	19.96	0.62	0.72	0.49
		Lechytis	Lechytis lurida	104.5	79.84	1.41	35.8	18.09	1.34	5.88	3.59	0.44	2.33	0.49
	Malvaceae	Apeiba	Apeiba echinata	92.55	150.49	1.21	57.7	24.64	2.26	16	5.2	0.35	1.09	0.6
		Ceiba	Ceiba pentandra	31.76	150.08	0.26	53	24.14	1.86	5.11	7.09	0.34	0.64	0.79
		Luehea	Luehea cymulosa	66.59	201.06	0.33	52.7	17.86	1.46	16.4	14.42	0.32	3.11	0.78
		Pseudobombax	Pseudobombax munguba	50.14	112.28	0.72	33.8	22.32	2.5	21.6	4.2	0.45	0.65	0.57
		Theobroma	Theobroma cacao	130.72	184.58	0.67	46.9	24.02	4.74	9.2	7.98	0.37	2.31	0.71
	Melastomataceae	Mouriri	Mouriri grandifolia	98.96	87.84	1.68	60.7	13.78	0.84	12.4	11.47	0.64	0.8	0.5
			Mouriri guianensis	25.15	107.39	0.21	58.8	20.19	1.66	10.4	2.95	0.84	0	0.65
				149.63	99.49	2.57	58.8	16.6	1.41	8.85	6.56	0.7	1.32	0.62
			Mouriri sp. A	32.95	91.94	0.64	60.2	14.36	0.72	12.4	6.25	0.72	0.75	0.79
				30.33	94.48	0.63	58.3	18.03	1.56	10.8	4.9	0.68	0.59	1.08
	Moraceae	Batocarpus	Batocarpus amazonicus	46.51	97.35	0.28	53.2	12.29	1.1	14.8	11.09	0.51	0.47	0.82
		Ficus	Ficus maxima	101.77	179.04	1.11	41	20.1	3.93	32.4	12.76	0.46	2.78	0.58
		Maquira	Maquira coriacea	19.4	71.57	0.18	49.5	16.77	1.14	14.8	13.32	0.45	2.67	0.41
		Sorocea	Sorocea duckei	38.83	208.09	0.14	43.6	41.24	4.11	23.6	6.83	0.52	6.32	0.74
				23.34	109.39	0.19	45.1	22.15	2.19	18.8	1.33	0.47	3.84	0.89
	Myrtaceae	Calypthrantes	Calypthrantes multiflora	70.32	80.48	0.78	59.7	17.02	0.97	9.2	2.89	0.59	1.48	0.64
			Calyptranthes sp.	88.84	146.64	0.8	56.7	17.86	1.33	6.82	4.7	0.62	0	1.43
		Eugenia	Eugenia inundata	57.1	142.11	0.51	53.4	15.96	1.09	12	12.15	0.56	0.19	0.5
				16.99	96.87	0.06	51.8	26.91	2.15	10.4	5.58	0.68	0.39	0.36
			Eugenia sp. A	31.92	109.67	0.24	56.3	12.91	0.88	12.8	2.9	0	5.11	0.63
	Sapotaceae	Chrysophyllum	Chrysophyllum argentum	27.64	86.16	0.34	55	14.2	1.11	3.38	5.52	0.59	0	0.5
		Micropholis	Micropholis egensis	41.63	93.12	0.41	46	12.46	0.9	7.6	14.21	0.58	1.15	0.45
			Micropholis guianensis	55.22	110.3	0.54	46.3	26.96	1.09	18.8	6.1	0.44	1	0.65
		Pouteria	Pouteria elegans	50.9	69.03	0.54	69	35.14	3.12	20.8	2.29	0.77	2.81	0.92
			Pouteria glomerata	113.29	107.85	1.04	59.7	16.63	0.92	8.8	6.05	0.56	1.29	0.77
